# Supplementary material for: F-actin architecture determines the conversion of chemical energy into mechanical work
Source: Nat Commun. 2024 Apr 24;15:3444. doi: 10.1038/s41467-024-47593-x (PMC11043346; doi:10.1038/s41467-024-47593-x)
Supplement: Supplementary file 18 — Source Data [file 41467_2024_47593_MOESM18_ESM.xlsx]

## Sheet: Fig1c
Fig1c					[ADP] 0 uM		[ADP] 100 uM		[ADP] 200 uM		[ADP] 300 uM		[ADP] 350 uM		[ADP] 400 uM
	[ADP]	I_NADH	std		Intensity	mean	Intensity	mean	Intensity	mean	Intensity	mean	Intensity	mean	Intensity	mean
	0	75.5722	21.7675		99.479	75.5722	54.4581	56.7026	39.4991	33.2228	27.2782	18.3728	13.3734	12.5054	2.12981	1.60024
	100	56.7026	15.6126		117.408	std	77.9433	std	43.3711	std	22.5102	std	9.51821	std	1.14501	std
	200	33.2228	9.28208		77.6842	21.7675	54.4633	15.6126	71.4519	9.28208	15.9474	5.24393	15.9198	2.78011	1.39661	0.501641
	300	18.3728	5.24393		48.5442		68.3517		39.7971		24.8246		11.9394		0.75941
	350	12.5054	2.78011		58.339		88.2229		31.0275		29.025		11.2006		1.47781
	400	1.60024	0.501641		65.3326		96.1273		45.9371		31.0378		14.7742		0.40541
				0.4	65.3526		85.4237		28.5159		15.6582		16.1686		1.09741
					88.1646		43.3901		40.5959		19.071		14.943		2.07061
					71.7734		55.4945		27.4575		18.8646		12.2386		1.47701
					82.781		70.4921		34.6475		12.5498		14.573		0.43381
					67.1062		35.7501		42.9283		35.1866		9.79381		1.75021
					67.2442		68.1469		45.6807		28.227		11.4966		2.17461
					72.2286		67.1369		59.9571		21.2878		16.1246		2.22381
					99.529		79.0709		29.4063		21.7546		8.79821		2.25701
					147.194		51.5001		33.3823		19.129		14.3926		1.27861
					69.7226		73.3529		35.8791		16.7602		12.4662		2.14661
					46.9666		51.2005		31.2087		14.749		14.2018		1.92421
					74.909		48.3597		30.9895		26.563		12.1074		1.71621
					43.1638		91.0825		44.9791		23.4782		16.4518		1.35101
					118.7		57.3757		38.4187		12.4714		10.569		1.74821
					81.3934		53.0585		29.9179		16.1066		5.77701		1.47701
					59.5654		43.5273		31.1691		14.935		7.39621		0.74301
					88.1626		55.5941		52.2671		19.633		9.11461		2.45101
					77.9274		25.8373		20.6883		17.5474		9.56141		1.11101
					44.1322		38.9361		23.5639		14.5922		9.72581		1.60901
					49.6586		87.4109		27.9031		18.3458		10.3402		1.55341
					89.337		54.8021		35.1303		14.223		14.7506		1.24381
					85.1406		39.5673		17.6647		22.855		10.9486		1.73981
					70.001		49.5445		34.9291		18.3002		13.5706		1.56341
					129.113		42.6773		31.4367		18.1914		7.66501		1.87261
					65.8154		33.3537		32.5259		25.7678		14.1526		1.90341
					63.8818		36.8397		30.0295		28.6542		15.6046		0.75261
					108.144		92.7525		27.3995		23.003		15.6378		1.64461
					69.7418		53.0821		33.3543		17.9674		13.0706		2.27901
					73.459		36.6837		41.9647		14.0642		14.3346		1.48541
					80.2946		51.4385		36.2963		16.7802		13.729		2.04261
					49.6442		58.0125		47.3251		15.5502		12.0974		2.44581
					50.889		52.7505		33.8251		17.8202		16.1398		1.83701
					54.4082		48.9645		34.1415		16.9786		13.009		1.17981
					71.0418		56.2721		23.2855		17.3678		11.4034		2.00381
					64.3886		37.5469		43.1171		17.4014		11.251		2.14861
					84.0746		61.3485		39.5639		24.2166		14.9022		1.66901
					93.703		74.6149		41.7163		17.3586		12.6294		2.47341
					88.6074		56.8049		26.8939		19.7174		6.52901		1.66981
					64.8458		54.2689		37.6371		13.811		9.94301		0.76581
					57.0922		49.6005		35.6967		19.9034		13.4386		0.90221
					59.745		51.4825		46.7999		9.90658		12.4038		1.70461
					74.8922		42.1041		40.1167		12.935		13.0038		1.82901
					72.3182		43.6013		28.0319		12.7266		12.8038		1.80181
							75.6925		20.3383		15.4498		12.8426		1.04581
							79.0329		21.3479		14.777		12.9054		2.00861
							41.5461		30.5859		12.885		10.7802		1.27181
							43.0465		33.2883		17.4042		11.0854		1.41661
							76.3193		39.3939		15.1554		9.66581		1.63861
							75.4305		41.5355		24.6354		16.8574		1.76581
							61.2509		23.0259		20.2554		14.6654
							58.7369		31.5775		18.2502		14.797
							44.3533		23.0659		15.0346		9.30221
							48.4849		24.8335		13.1714		14.6274
							64.9985		39.0651		12.923		9.96581
							44.6565		20.9219		14.1542		11.5406
							44.9593		28.2135		17.5878		12.673
							44.5901		26.4215		23.7238		10.8594
							56.5885		26.1807		18.7326		10.1742
							60.5493		26.9067		10.5146		12.7154
							55.0753		31.4267		6.66018		13.8534
							52.9789		26.7647		15.3774		22.5642
							57.3453		20.2263		12.2534
							46.9497		28.7919		16.987
							65.4609		24.7911		17.2994
							64.2869		25.8303		18.2038
							46.8097		21.5107
							30.3269		22.3767
									33.5891
									39.4151
									28.8695
									28.3419
									26.1111
									25.9295
									26.3523
									44.4963

## Sheet: Fig1g
Fig1g
		I_NADH/I_NADH(t=0)					std						Individual data									Individual data													Individual data										Individual data
	Time (min)	control	actin	12.5 nM	25 nM	50 nM	control	actin	12.5 nM	25 nM	50 nM		Control									Actin only													12.5 nM										25 nM
	0	1	1	1	1	1	0	0	0	0	0		Time (min)	I_NADH/I_NADH(t=0)								Time (min)	I_NADH/I_NADH(t=0)												Time (min)	I_NADH/I_NADH(t=0)									Time (min)	I_NADH/I_NADH(t=0)
	1	0.995874	0.980308	0.980317	0.958064	0.924546	0.00467328	0.0165343	0.020543	0.014929	0.0169916		0	1	1	1	1	1	1	1		0	1	1	1	1	1	1	1	1	1	1	1		0	1	1	1	1	1	1	1	1		0	1	1	1	1
	2	0.994587	0.966288	0.986365	0.90903	0.842093	0.0123357	0.0262357	0.0401936	0.0206433	0.0445358		1	1.00174	0.996025	0.993088	0.98827	0.995143	1.00138	0.995472		1	0.989242	0.99814	1.00081	0.975905	0.962043	0.979591	0.990587	1.00131	0.961736	0.961373	0.962647		1	1.00311	0.942979	0.968779	0.967655	0.976296	0.98655	1.0021	0.99506		1	0.954892	0.969945	0.971532	0.966876
	3	0.991985	0.952929	0.97807	0.867866	0.750987	0.0126645	0.0272186	0.0448134	0.0376386	0.0607007		2	0.997398	0.985605	0.985927	0.98442	1.00219	1.01807	0.988506		2	0.989164	0.991707	0.990323	0.965524	0.942736	0.978496	0.99123	0.982199	0.940135	0.934563	0.923091		2	1.01199	0.96522	1.07604	0.952678	0.963813	0.972811	0.978595	0.969766		2	0.888342	0.893617	0.903181	0.933417
	4	0.985779	0.942476	0.946596	0.822182	0.686585	0.00931274	0.0314923	0.0297666	0.0515789	0.107332		3	0.99141	0.982732	0.982536	0.984582	1.00147	1.01631	0.98486		3	0.975096	0.974625	0.97085	0.960893	0.925995	0.971847	0.97748	0.973523	0.925583	0.917695	0.908629		3	1.01002	0.965708	1.0733	0.930301	0.949925	0.957126	0.977449	0.960718		3	0.812118	0.873241	0.882122	0.902023
	5	0.985123	0.927955	0.929713	0.777371	0.581375	0.0118258	0.0316775	0.0298202	0.0588082	0.109145		4	0.98419	0.973885	0.980602	0.993679	0.985837	1.00185	0.98041		4	0.96725	0.95412	0.955586	0.953909	0.915433	0.958277	0.964982	0.990165	0.913839	0.90454	0.88914		4	0.947001	0.911691	1.0044	0.912082	0.935087	0.952334	0.963489	0.946675		4	0.75882	0.831208	0.842072	0.869068
	6	0.992649	0.918268	0.912464	0.743025	0.471608	0.0235405	0.0363378	0.0301136	0.0770808	0.107642		5	0.979624	0.967703	0.978806	1.00249	0.991764	0.995017	0.980457		5	0.958924	0.943832	0.943185	0.935294	0.907721	0.944835	0.949996	0.966274	0.903676	0.883342	0.870428		5	0.938089	0.881408	0.978783	0.896741	0.931077	0.936933	0.946167	0.928503		5	0.721326	0.78405	0.79609	0.834345
	7	0.990608	0.912878	0.890578	0.702739	0.407291	0.0217165	0.0472879	0.0302501	0.0897013	0.144801		6	0.980478	0.968043	0.981177	1.04006	0.992573	1.00289	0.983323		6	0.940414	0.935874	0.929864	0.921368	0.878052	0.933267	0.939653	0.984548	0.900279	0.882074	0.855549		6	0.931183	0.881591	0.965497	0.867996	0.914427	0.90738	0.925873	0.905767		6	0.651837	0.75966	0.775497	0.816733
	8	0.987571	0.901641	0.870535	0.64629	0.322646	0.0188365	0.0485391	0.0344266	0.112616	0.167487		7	0.98545	0.970737	0.976954	1.03592	0.993632	0.993309	0.978256		7	0.936867	0.926176	0.921389	0.906867	0.870212	0.929498	0.936403	1.01749	0.887335	0.870323	0.839098		7	0.915738	0.857508	0.938461	0.845534	0.899059	0.888388	0.901794	0.878145		7	0.582557	0.725638	0.741949	0.781462
	9	0.983471	0.890439	0.861547	0.619669	0.240016	0.0133724	0.0515757	0.0430099	0.116139	0.167921		8	0.980957	0.964183	0.976534	1.0238	0.994083	0.992192	0.981246		8	0.921945	0.910966	0.914116	0.893701	0.848127	0.923805	0.927871	1.00872	0.878727	0.859185	0.830889		8	0.906883	0.844322	0.924192	0.818963	0.881092	0.867175	0.875626	0.846029		8	0.51965	0.687743	0.702122	0.75472
	10	0.982881	0.885298	0.837484	0.56103	0.175531	0.0141925	0.0610771	0.0383176	0.134368	0.161259		9	0.984778	0.969456	0.974433	1.01117	0.978489	0.983591	0.982383		9	0.917467	0.899867	0.900582	0.886607	0.831066	0.919149	0.91583	1.00009	0.866304	0.844711	0.813159		9	0.918261	0.854237	0.924484	0.794797	0.861979	0.854357	0.857233	0.827024		9	0.459882	0.654434	0.66675	0.71944
	11	0.980471	0.878729	0.813785	0.518739	0.137126	0.010254	0.0632688	0.0374125	0.138937	0.122416		10	0.9852	0.973289	0.969518	1.0126	0.979058	0.983474	0.977024		10	0.912504	0.88294	0.870888	0.87558	0.821793	0.94208	0.920905	1.0171	0.858988	0.834201	0.801296		10	0.882936	0.827541	0.889246	0.771025	0.843425	0.837534	0.84172	0.806444		10	0.41592	0.616012	0.635254	0.684904
	12	0.983133	0.867706	0.793805	0.480881	0.107758	0.0103035	0.0684801	0.0390768	0.141192	0.0932088		11	0.980382	0.971441	0.974013	1.00245	0.975662	0.980049	0.979299		11	0.906071	0.871986	0.856227	0.880698	0.811764	0.954081	0.909503	1.00646	0.850286	0.830646	0.788287		11	0.853877	0.789774	0.859234	0.748153	0.827875	0.820626	0.826036	0.784709		11	0.361818	0.585558	0.603942	0.633509
	13	0.983448	0.86775	0.786113	0.445474	0.0870787	0.00733125	0.0760931	0.0423325	0.153558	0.0761483		12	0.982122	0.974311	0.97901	1.00539	0.976503	0.981795	0.982802		12	0.89546	0.849758	0.830499	0.87106	0.806176	0.95291	0.904145	1.00599	0.843958	0.814828	0.76998		12	0.837181	0.770956	0.836197	0.722155	0.812818	0.797936	0.807481	0.765714		12	0.309566	0.553197	0.571744	0.581669
	14	0.986945	0.846494	0.771718	0.394525	0.0625029	0.00724715	0.0786427	0.040096	0.167021	0.046428		13	0.987151	0.980192	0.978293	0.997185	0.975165	0.980429	0.985723		13	0.889109	0.846273	0.924819	0.858028	0.79103	0.945948	0.896054	1.01167	0.833795	0.801512	0.74701		13	0.834394	0.776588	0.82997	0.706035	0.806142	0.78917	0.796187	0.750413		13	0.246163	0.514384	0.537397	0.547805
	15	0.990658	0.841718	0.767175	0.355134	0.0435816	0.010276	0.0817094	0.0420913	0.166148	0.0232161		14	0.985757	0.984657	0.990468	0.990868	0.979537	0.978178	0.999149		14	0.849448	0.820195	0.901753	0.813953	0.742208	0.939954	0.884216	0.995661	0.827361	0.792499	0.744182		14	0.812118	0.755834	0.808784	0.701242	0.802592	0.787209	0.776787	0.729177		14	0.183322	0.48449	0.503292	0.510646
	16	0.993235	0.830352	0.749559	0.319377	0.0372261	0.0119104	0.0790469	0.0444632	0.158966	0.0210145		15	0.993071	1.002	0.995133	0.975551	0.985712	0.980969	1.00217		15	0.846059	0.816754	0.897552	0.812555	0.730713	0.929043	0.877284	1.00413	0.821256	0.787924	0.735639		15	0.800329	0.753001	0.795847	0.693503	0.810393	0.79406	0.770528	0.719738		15	0.157839	0.432998	0.454585	0.474852
	17	0.998567	0.821624	0.731269	0.284474	0.0354868	0.0107049	0.0780606	0.0459535	0.140657	0.0205288		16	0.996595	1.0103	0.996816	0.98455	0.983545	0.977181	1.00366		16	0.830724	0.8032	0.885506	0.804154	0.722792	0.901306	0.864363	0.994577	0.82085	0.77862	0.727777		16	0.779768	0.730526	0.774096	0.671844	0.79936	0.781179	0.758707	0.700993		16	0.160722	0.394292	0.416115	0.428806
	18	1.00147	0.812557	0.716552	0.251873	0.0346185	0.0140098	0.0831974	0.0491891	0.121401	0.0216637		17	1.00327	1.00841	1.00045	0.984493	0.993346	0.987047	1.01295		17	0.821077	0.799533	0.886374	0.796172	0.726022	0.887317	0.85779	0.980547	0.806917	0.76453	0.711578		17	0.759043	0.717591	0.751926	0.657073	0.794966	0.758475	0.735289	0.675788		17	0.164484	0.343534	0.365731	0.380817
	19	0.993573	0.801767	0.697788	0.222562	0.0332333	0.0149626	0.0881807	0.0534029	0.10807	0.0196096		18	1.0002	1.016	1.00567	0.979764	0.997447	0.990998	1.02019		18	0.782265	0.78737	0.875744	0.785884	0.704092	0.879097	0.851328	0.9937	0.802243	0.763594	0.712807		18	0.745229	0.703869	0.739643	0.632563	0.779947	0.748695	0.723114	0.659358		18	0.163034	0.294783	0.311129	0.337523
	20	0.998198	0.792807	0.679818	0.19244	0.0350253	0.0187417	0.0872633	0.0550142	0.0920395	0.0207694		19	0.996956	1.01705	NaN	0.977427	1.00129	0.990148	0.978573		19	0.773121	0.784599	0.870409	0.768384	0.684119	0.864957	0.841962	0.991618	0.79909	0.753269	0.687904		19	0.727926	0.692196	0.720965	0.599146	0.763236	0.731857	0.706129	0.640845		19	0.131862	0.258982	0.285689	0.298461
													20	1.00216	1.02909	NaN	0.980232	1.00355	0.996762	0.977396		20	0.76586	0.763196	0.856347	0.770769	0.687486	0.853864	0.82836	0.986908	0.786411	0.748153	0.673524		20	0.709491	0.675272	0.698175	0.579783	0.749943	0.715968	0.690172	0.619741		20	0.113379	0.221634	0.245799	0.256015
													Time (min)	[NADH] uM								Time (min)	[NADH] uM												Time (min)	[NADH] uM									Time (min)	[NADH] uM
													0	468.388	446.074	349.658	434.874	521.829	408.524	349.447		0	574.44	527.902	492.524	378.405	383.223	561.788	574.566	212.848	343.814	236.088	213.988		0	854.997	442.418	546.135	613.166	602.921	493.151	737.579	794.942		0	508.042	545.618	975.514	894.553
													1	469.202	444.301	347.241	429.773	519.294	409.089	347.865		1	568.26	526.921	492.925	369.288	368.677	550.323	569.158	213.126	330.658	226.969	205.995		1	857.658	417.191	529.084	593.333	588.629	486.518	739.129	791.014		1	485.125	529.219	947.743	864.921
													2	467.169	439.653	344.737	428.099	522.97	415.905	345.43		2	568.215	523.524	487.758	365.36	361.278	549.708	569.527	209.059	323.231	220.639	197.531		2	865.251	427.031	587.664	584.15	581.103	479.743	721.791	770.908		2	451.316	487.573	881.066	834.99
													3	464.364	438.371	343.551	428.169	522.595	415.186	344.156		3	560.134	514.507	478.167	363.607	354.863	545.972	561.627	207.212	318.228	216.657	194.436		3	863.568	427.247	586.169	570.428	572.73	472.008	720.946	763.715		3	412.591	476.456	860.522	806.907
													4	460.982	434.425	342.875	432.125	514.438	409.28	342.601		4	555.627	503.682	470.649	360.964	350.815	538.349	554.446	210.755	314.19	213.551	190.266		4	809.683	403.348	548.541	559.257	563.784	469.645	710.649	752.551		4	385.513	453.522	821.453	777.427
													5	458.844	431.667	342.247	435.958	517.531	406.489	342.618		5	550.844	498.251	464.541	353.92	347.86	530.798	545.835	205.67	310.696	208.546	186.261		5	802.063	389.951	534.547	549.851	561.366	462.05	697.873	738.106		5	366.464	427.791	776.597	746.365
													6	459.244	431.819	343.076	452.296	517.953	409.704	343.619		6	540.211	494.05	457.981	348.651	336.49	524.299	539.893	209.559	309.528	208.247	183.078		6	796.159	390.032	527.292	532.225	551.327	447.476	682.905	720.032		6	331.161	414.484	756.508	730.61
													7	461.573	433.02	341.599	450.493	518.506	405.791	341.848		7	538.174	488.931	453.806	343.163	333.485	522.181	538.025	216.571	305.078	205.473	179.557		7	782.953	379.377	512.526	518.452	542.062	438.11	665.144	698.074		7	295.963	395.921	723.782	699.059
													8	459.468	430.097	341.453	445.224	518.741	405.335	342.893		8	529.602	480.901	450.224	338.181	325.022	518.983	533.123	214.705	302.118	202.843	177.801		8	775.382	373.543	504.734	502.16	531.229	427.648	645.844	672.543		8	264.004	375.245	684.93	675.137
													9	461.258	432.449	340.718	439.731	510.604	401.821	343.291		9	527.029	475.042	443.558	335.497	318.484	516.367	526.205	212.868	297.847	199.426	174.007		9	785.111	377.93	504.893	487.342	519.705	421.327	632.277	657.436		9	233.64	357.071	650.424	643.577
													10	461.455	434.159	338.999	440.354	510.901	401.773	341.418		10	524.179	466.106	428.933	331.324	314.93	529.25	529.121	216.488	295.332	196.945	171.468		10	754.908	366.119	485.649	472.766	508.519	413.031	620.835	641.076		10	211.305	336.107	619.699	612.683
													11	459.199	433.335	340.571	435.938	509.129	400.374	342.213		11	520.483	460.323	421.713	333.261	311.087	535.992	522.57	214.224	292.34	196.106	168.684		11	730.062	349.41	469.258	458.742	499.143	404.693	609.267	623.798		11	183.819	319.491	589.154	566.707
													12	460.014	434.615	342.318	437.217	509.567	401.087	343.437		12	514.388	448.589	409.041	329.614	308.945	535.334	519.491	214.124	290.164	192.371	164.767		12	715.788	341.085	456.676	442.801	490.065	393.503	595.581	608.698		12	157.273	301.834	557.744	520.334
													13	462.369	437.238	342.068	433.65	508.869	400.529	344.458		13	510.74	446.749	455.496	324.683	303.141	531.422	514.842	215.332	286.67	189.228	159.852		13	713.405	343.576	453.276	432.916	486.04	389.18	587.251	596.534		13	125.061	280.657	524.239	490.04
													14	461.716	439.23	346.325	430.903	511.15	399.609	349.149		14	487.956	432.983	444.135	308.004	284.431	528.056	508.041	211.925	284.458	187.1	159.246		14	694.359	334.394	441.705	429.978	483.9	388.213	572.942	579.653		14	93.1355	264.346	490.968	456.8
													15	465.142	446.968	347.956	424.242	514.372	400.75	350.204		15	486.01	431.166	442.066	307.475	280.026	521.926	504.058	213.726	282.359	186.019	157.418		15	684.279	333.141	434.64	425.232	488.603	391.592	568.326	572.15		15	80.189	236.252	443.454	424.78
													16	466.793	450.67	348.545	428.155	513.242	399.202	350.725		16	477.201	424.011	436.133	304.296	276.991	506.344	496.634	211.694	282.219	183.823	155.736		16	666.7	323.198	422.761	411.952	481.951	385.239	559.606	557.249		16	81.6538	215.132	405.926	383.59
													17	469.918	449.826	349.815	428.13	518.356	403.233	353.973		17	471.659	422.075	436.561	301.276	278.228	498.484	492.857	208.708	277.429	180.497	152.269		17	648.979	317.475	410.653	402.895	479.302	374.043	542.334	537.212		17	83.5648	187.438	356.776	340.661
													18	468.482	453.209	351.642	426.074	520.496	404.847	356.501		18	449.364	415.654	431.325	297.383	269.824	493.867	489.144	211.507	275.822	180.275	152.532		18	637.169	311.404	403.945	387.866	470.247	369.22	533.353	524.152		18	82.8283	160.839	303.51	301.932
													19	466.962	453.678	NaN	425.058	522.502	404.499	341.959		19	444.111	414.192	428.697	290.761	262.17	485.923	483.763	211.064	274.738	177.838	147.203		19	622.375	306.24	393.744	367.376	460.171	360.916	520.826	509.435		19	66.9913	141.305	278.694	266.989
													20	469.399	459.05	NaN	426.277	523.682	407.201	341.548		20	439.94	402.893	421.771	291.663	263.46	479.691	475.948	210.062	270.379	176.63	144.126		20	606.613	298.752	381.298	355.503	452.156	353.081	509.056	492.658		20	57.6014	120.927	239.781	229.019
[truncated: 13 more columns]

## Sheet: Fig1h
Fig1h
	ATP consumption rate (um/min)
	Actin	12.5 nM	25 nM	50 nM
	6.8044	13.261	29.678	62.723
	6.548	9.6627	20.697	36.145
	3.1876	12.756	36.173	43.11
	4.3177	7.2734	33.684	63.0143
	5.8115	12.174	36.06	104.99
	3.5195	15.798	34.156	61.949
	4.7673	10.845	26.084	45.779
	0.0608	14.64	13.112	42.207
	2.9796	15.634	24.953	55.759
	2.5181	13.076	23.884	50.376
	3.0019	32.316
		22.306

## Sheet: Fig1i
Fig1i
	ATPase activity (1/s)
	actin	12.5 nM	25 nM	50 nM
	0.0189011	12.3123	17.1008	19.5654
	0.0181889	7.5146	11.1135	10.7061
	0.00885444	11.639	21.4308	13.0277
	0.0119936	4.32887	19.7715	19.6625
	0.0161431	10.863	21.3555	33.6544
	0.00977639	15.695	20.0862	19.3074
	0.0132425	9.091	14.7048	13.9174
	0.000168889	14.151	6.05683	12.7267
	0.00827667	15.4763	13.9508	17.2441
	0.00699472	12.0657	13.2382	15.4497
	0.00833861	37.719
		24.3723

## Sheet: Fig1k
Fig1k									Individual data							Individual data						Individual data
		Strain			std				12.5 nM							25 nM						50nM
	Time (min)	12.5 nM	25 nM	50 nM	12.5 nM	25 nM	50 nM		Time (min)	Strain						Time (min)	Strain					Time (min)	Strain
	0	0	0	0	0	0	0		0	0	0	0	0	0	0	0	0	0	0	0	0	0	0	0	0	0	0	0	0	0	0	0
	1	0.038533	0.0824873	0.105482	0.0325112	0.0147781	0.0147781		1	0.0785506	0.000641919	0.0686985	0.0135287	0.0534096	0.0163687	1	0.104485	0.0897227	0.0785678	0.0689441	0.0707168	1	0.110788	0.100402	0.105352	0.0948148	0.131187	0.0784299	0.115643	0.123648	0.100002	0.0945582
	2	0.0694715	0.141618	0.188291	0.0539904	0.0243385	0.0243385		2	0.133132	0.00124409	0.11011	0.0248376	0.106819	0.0406859	2	0.178781	0.145808	0.142663	0.126376	0.114463	2	0.205695	0.173871	0.19387	0.178867	0.22837	0.143958	0.177079	0.216109	0.200005	0.16509
	3	0.103262	0.206541	0.279909	0.0815708	0.0273226	0.0273226		3	0.195789	0.00177726	0.168648	0.0286708	0.159273	0.0654165	3	0.248841	0.210547	0.20666	0.176149	0.190507	3	0.324643	0.252462	0.300442	0.297161	0.327478	0.208205	0.276787	0.324457	0.279804	0.207652
	4	0.140301	0.268924	0.388241	0.113032	0.0387893	0.0387893		4	0.264547	0.00227431	0.252666	0.0308136	0.19433	0.0971762	4	0.320279	0.29245	0.250352	0.219586	0.261955	4	0.438079	0.333414	0.419873	0.470386	0.416326	0.29842	0.393863	0.447155	0.373973	0.290916
	5	0.178399	0.323275	0.501981	0.144795	0.0568042	0.0568042		5	0.34248	0.00597941	0.336004	0.0333089	0.210054	0.142567	5	0.381604	0.370782	0.290793	0.244752	0.328446	5	0.52865	0.400044	0.524914	0.661175	0.511868	0.382278	0.557672	0.591584	0.477286	0.384336
	6	0.222541	0.375021	0.610723	0.181627	0.0896869	0.0896869		6	0.418987	0.00960977	0.43679	0.035404	0.221222	0.21323	6	0.445727	0.447684	0.292095	0.263582	0.426015	6	0.624983	0.473894	0.626988	0.843773	0.605261	0.475946	0.733012	0.705143	0.573522	0.444706
	7	0.260521	0.418526	0.715672	0.215654	0.120612	0.120612		7	0.477015	0.0110211	0.53056	0.036858	0.240084	0.267585	7	0.50048	0.513259	0.293328	0.279869	0.505694	7	0.707032	0.523144	0.720266	0.99513	0.696551	0.601518	0.913616	0.81545	0.691445	0.492567
	8	0.298496	0.468609	0.814977	0.253252	0.152779	0.152779		8	0.544293	0.0116198	0.62874	0.0381207	0.265406	0.302797	8	0.579147	0.571992	0.294677	0.308245	0.588983	8	0.793487	0.573236	0.802118	1.139	0.791727	0.71933	1.03789	0.937279	0.812657	0.543038
	9	0.334677	0.499975	0.917583	0.28327	0.170009	0.170009		9	0.607639	0.0166746	0.70524	0.0396468	0.300074	0.338788	9	0.632503	0.611256	0.296065	0.332903	0.627148	9	0.889884	0.641366	0.88112	1.26483	0.877639	0.892983	1.15189	1.0631	0.931024	0.581997
	10	0.360446	0.522022	1.02388	0.305863	0.183317	0.183317		10	0.690968	0.0212383	0.7349	0.0408257	0.334573	0.340175	10	0.634637	0.649708	0.297389	0.348579	0.679797	10	0.990689	0.735028	0.968081	1.41079	0.963875	1.07321	1.28145	1.16528	1.03252	0.617914
	11	0.381866	0.546995	1.123	0.323965	0.207599	0.207599		11	0.746002	0.0258679	0.766985	0.0422922	0.368628	0.341422	11	0.636724	0.709034	0.298667	0.349815	0.740733	11	1.12884	0.830608	1.06401	1.54521	1.00958	1.20103	1.40967	1.25613	1.12432	0.660588
	12	0.406539	0.56397	1.21854	0.347217	0.225162	0.225162		12	0.806057	0.0295633	0.813154	0.0436619	0.403891	0.342908	12	0.639012	0.739635	0.29986	0.351062	0.790284	12	1.27978	0.936144	1.15177	1.68053	1.06156	1.32331	1.51711	1.33939	1.19515	0.700633
	13	0.437598	0.582523	1.30379	0.37209	0.245888	0.245888		13	0.838397	0.0395129	0.905269	0.0558718	0.442157	0.344381	13	0.64159	0.765501	0.301121	0.352291	0.852114	13	1.42893	1.01619	1.21717	1.81884	1.10319	1.4544	1.60296	1.39986	1.25586	0.740454
	14	0.461889	0.601758	1.38112	0.388957	0.264976	0.264976		14	0.869168	0.0503496	0.958012	0.0607331	0.487309	0.345762	14	0.654708	0.802014	0.302399	0.353485	0.896185	14	1.44724	1.0922	1.29288	1.96822	1.15281	1.58206	1.68403	1.48623	1.31552	0.790023
	15	0.487054	0.636568	1.45707	0.404853	0.284086	0.284086		15	0.888677	0.0633442	1.01894	0.0658074	0.527719	0.357841	15	0.705483	0.853941	0.303802	0.377844	0.941769	15	1.46983	1.16989	1.29506	2.09828	1.20323	1.73929	1.77349	1.59833	1.38117	0.842109
	16	0.506915	0.665388	1.52642	0.416833	0.299405	0.299405		16	0.936404	0.069333	1.03476	0.0721766	0.568271	0.360543	16	0.731452	0.918326	0.305117	0.403549	0.968498	16	1.48571	1.22217	1.29759	2.21356	1.24258	1.90059	1.84453	1.67888	1.44712	0.931443
	17	0.526456	0.695271	1.59305	0.427295	0.319621	0.319621		17	0.976956	0.0780273	1.04342	0.0736446	0.624456	0.36223	17	0.755869	1.00221	0.306434	0.423673	0.988168	17	1.48805	1.31543	1.29973	2.31071	1.26355	2.04061	1.92204	1.76298	1.5123	1.01505
	18	0.545477	0.715296	1.65197	0.436527	0.342282	0.342282		18	1.00062	0.0856676	1.05375	0.0754368	0.693549	0.363838	18	0.757926	1.07152	0.307683	0.42495	1.0144	18	1.49049	1.40121	1.30203	2.39989	1.29774	2.14243	1.96931	1.84449	1.58801	1.0841
	19	0.568641	0.736201	1.73282	0.449292	0.367091	0.367091		19	1.03699	0.101219	1.06897	0.0766558	0.762825	0.365182	19	0.759945	1.14445	0.308973	0.426201	1.04143	19	NaN	1.53609	1.30429	2.47886	1.3369	2.2699	2.0212	1.87578	1.66601	1.10633
	20	0.595885	0.758461	1.8054	0.46594	0.394499	0.394499		20	1.08573	0.122342	1.09059	0.0780395	0.832101	0.366506	20	0.762116	1.22285	0.310427	0.427587	1.06933	20	NaN	NaN	1.30662	2.54105	1.38178	2.35953	2.07617	1.90557	1.74401	1.12847

## Sheet: Fig1l
Fig1l									Individual data							Individual data						Individual data
		Mechanical power (J/s)			std				12.5 nM							25 nM						50 nM
	Time (min)	12.5 nM	25 nM	50 nM	12.5 nM	25 nM	50 nM		Time (min)	Mechanical power (J/s)						Time (min)	Mechanical power (J/s)					Time (min)	Mechanical power (J/s)
	0	2.1293e-16	3.29699e-15	9.92589e-15	2.02724e-16	1.823e-15	1.043e-14		0	5.12122e-16	1.39916e-18	2.30752e-16	1.57845e-17	3.76741e-16	1.4078e-16	0	5.30506e-15	4.51529e-15	3.31663e-15	2.7938e-15	5.54161e-16	0	3.89585e-15	1.249e-14	1.54878e-14	1.15961e-15	2.26863e-15	5.95987e-15	3.98157e-14	2.5268e-15	1.17966e-14	1.01558e-14	6.69124e-15	6.86277e-15
	1	2.33646e-16	2.47054e-15	8.34585e-15	2.58422e-16	1.3765e-15	8.18471e-15		1	3.7186e-16	1.27554e-18	1.60561e-16	1.04233e-17	6.8325e-16	1.74505e-16	1	3.8388e-15	3.68341e-15	2.23233e-15	2.14596e-15	4.52189e-16	1	2.87603e-15	1.06143e-14	1.15969e-14	7.54973e-16	2.30519e-15	7.75379e-15	3.16792e-14	2.55682e-15	1.04388e-14	8.22391e-15	5.96673e-15	5.3835e-15
	2	2.8618e-16	2.37963e-15	9.06124e-15	2.90307e-16	1.39455e-15	7.17453e-15		2	7.0505e-16	9.95255e-19	1.82801e-16	6.00164e-18	5.5978e-16	2.62454e-16	2	3.79792e-15	3.89536e-15	1.73625e-15	1.69945e-15	7.69189e-16	2	1.66626e-15	1.26913e-14	1.39175e-14	1.27287e-15	2.74053e-15	8.77431e-15	2.69746e-14	4.21041e-15	1.34702e-14	9.08884e-15	7.80633e-15	6.12173e-15
	3	3.25551e-16	2.20333e-15	8.72284e-15	3.14744e-16	2.12045e-15	5.83751e-15		3	8.40459e-16	1.01053e-18	2.76643e-16	2.43547e-18	4.44377e-16	3.88382e-16	3	2.80728e-15	5.66081e-15	5.98288e-16	1.16641e-15	7.8385e-16	3	2.78938e-15	1.56053e-14	1.2015e-14	1.41361e-15	2.82208e-15	8.19736e-15	2.15097e-14	6.10802e-15	1.17701e-14	9.65619e-15	5.51014e-15	7.27724e-15
	4	4.09226e-16	1.62825e-15	8.12038e-15	5.83495e-16	1.78203e-15	5.27662e-15		4	1.48159e-15	9.0562e-18	3.1608e-16	3.06229e-18	3.68779e-18	6.41878e-16	4	1.78171e-15	4.66858e-15	4.12257e-16	6.17754e-16	6.60969e-16	4	2.8449e-15	1.49931e-14	1.26114e-14	2.17109e-15	2.48908e-15	6.41828e-15	1.83802e-14	6.47428e-15	1.09354e-14	7.31043e-15	3.35728e-15	9.45907e-15
	5	4.56582e-16	1.25479e-15	7.01826e-15	5.64899e-16	1.36498e-15	5.51892e-15		5	1.34729e-15	9.06834e-18	3.60572e-16	2.64681e-18	7.35239e-17	9.46392e-16	5	1.27721e-15	3.54379e-15	1.84005e-18	5.22403e-16	9.28686e-16	5	1.97615e-15	1.7176e-14	1.33584e-14	2.50518e-15	1.95827e-15	2.4457e-15	1.42542e-14	6.2051e-15	7.32749e-15	5.92266e-15	1.03355e-15	1.00564e-14
	6	3.91882e-16	9.55039e-16	6.08328e-15	4.69552e-16	4.60033e-16	5.55205e-15		6	1.21071e-15	3.60133e-18	3.16228e-16	1.57746e-18	1.62137e-16	6.57041e-16	6	8.57919e-16	1.62336e-15	NaN	5.80918e-16	7.5796e-16	6	1.93071e-15	1.84711e-14	1.20216e-14	2.50278e-15	2.33954e-15	3.59871e-17	9.10543e-15	4.98981e-15	7.52508e-15	2.20656e-15	1.34052e-15	1.05303e-14
	7	3.31346e-16	6.55442e-16	5.87116e-15	3.47571e-16	5.16283e-16	6.05933e-15		7	9.4271e-16	1.2284e-18	2.86508e-16	1.59122e-18	3.22433e-16	4.33606e-16	7	5.16961e-16	1.44081e-15	2.11339e-18	6.99618e-16	6.17707e-16	7	2.4865e-15	1.83405e-14	1.60088e-14	2.01583e-15	1.70411e-15	3.03538e-18	7.57617e-15	5.15192e-15	4.38435e-15	1.29457e-15	1.22281e-15	1.02653e-14
	8	2.94014e-16	4.38149e-16	5.8531e-15	3.06259e-16	4.01354e-16	5.78181e-15		8	8.24215e-16	1.17156e-17	1.92338e-16	1.76935e-18	3.96703e-16	3.37345e-16	8	5.23382e-16	1.07523e-15	2.33314e-18	3.05584e-16	2.84218e-16	8	1.91726e-15	1.77298e-14	1.59434e-14	2.09437e-15	1.68299e-15	1.24292e-18	4.60064e-15	5.47841e-15	4.25668e-15	3.51614e-15	2.44474e-15	1.05715e-14
	9	2.62905e-16	3.7334e-16	6.41284e-15	4.57744e-16	5.15898e-16	5.6805e-15		9	1.14532e-15	1.3248e-17	2.89121e-17	8.90298e-19	3.86765e-16	2.29209e-18	9	1.21292e-18	1.24347e-15	5.5656e-19	2.05396e-16	4.16063e-16	9	1.68688e-15	1.72928e-14	1.58572e-14	2.44712e-15	9.54036e-16	NaN	5.22335e-15	6.56763e-15	2.61461e-15	4.81108e-15	2.74948e-15	1.03371e-14
	10	1.60497e-16	4.44303e-16	5.18618e-15	2.65606e-16	5.95021e-16	4.56645e-15		10	6.5828e-16	1.32773e-17	1.7125e-17	1.37126e-18	2.71071e-16	1.85528e-18	10	2.38261e-18	1.26098e-15	2.29497e-18	NaN	5.11555e-16	10	1.63315e-15	1.44031e-14	1.17571e-14	2.29765e-15	1.34094e-15	2.4775e-18	3.44299e-15	5.92948e-15	3.25901e-15	4.25577e-15	3.4787e-15	1.04338e-14
	11	2.19447e-16	4.69042e-16	4.80954e-15	3.25616e-16	4.52504e-16	4.02571e-15		11	7.82901e-16	8.59635e-18	7.31602e-17	1.24661e-18	4.47998e-16	2.77954e-18	11	2.60085e-18	9.06184e-16	NaN	NaN	4.98342e-16	11	1.68336e-15	1.28719e-14	1.0531e-14	2.08572e-15	1.24027e-15	5.43197e-18	3.13409e-15	6.58842e-15	3.66177e-15	4.19316e-15	2.88924e-15	8.83015e-15
	12	2.03172e-16	3.45015e-16	3.72394e-15	2.66219e-16	3.96487e-16	2.80945e-15		12	4.24323e-16	2.0646e-17	1.10896e-16	1.92206e-17	6.3943e-16	4.51356e-18	12	2.19854e-18	6.96619e-16	1.19625e-18	NaN	6.80047e-16	12	2.06924e-15	9.24463e-15	6.09433e-15	1.83582e-15	1.13566e-15	1.39462e-18	2.55676e-15	6.55251e-15	2.15575e-15	4.00717e-15	2.20339e-15	6.83068e-15
	13	1.88506e-16	4.82471e-16	3.92895e-15	2.8633e-16	6.17101e-16	3.72004e-15		13	2.16602e-16	3.16284e-17	1.20454e-16	1.0119e-17	7.48725e-16	3.50472e-18	13	2.99142e-17	1.31681e-15	1.20788e-18	NaN	5.8195e-16	13	2.09506e-15	1.1251e-14	8.65684e-15	2.13128e-15	3.77599e-16	2.55392e-18	3.45127e-15	7.17488e-15	8.97148e-16	4.58956e-15	7.03367e-17	6.44991e-15
	14	1.5233e-16	5.83655e-16	4.35293e-15	2.01874e-16	7.45881e-16	4.19351e-15		14	2.04383e-16	4.21064e-17	8.70437e-17	1.07418e-17	5.39285e-16	3.04187e-17	14	1.45333e-16	1.8703e-15	4.01702e-18	3.95954e-16	5.02672e-16	14	2.75264e-15	1.00833e-14	1.1767e-14	2.1645e-15	3.94754e-16	NaN	3.52275e-15	6.48188e-15	4.64253e-18	2.106e-15	6.86157e-17	8.5361e-15
	15	1.66094e-16	6.21629e-16	4.19325e-15	2.506e-16	9.1463e-16	5.21669e-15		15	3.26051e-16	2.11522e-17	1.33343e-17	1.77667e-17	6.10088e-16	8.16883e-18	15	1.47667e-16	2.23392e-15	1.44766e-18	4.02572e-16	3.22538e-16	15	3.76098e-15	1.34746e-14	1.4156e-14	2.01676e-15	6.99852e-16	4.02875e-18	1.0687e-15	5.49064e-15	5.49311e-18	7.4683e-16	7.23576e-17	8.82273e-15
	16	1.6993e-16	7.37413e-16	3.81398e-15	2.72542e-16	1.29438e-15	4.38088e-15		16	3.06733e-16	2.35424e-17	1.20574e-17	1.44865e-18	6.70701e-16	5.0992e-18	16	1.19765e-16	3.038e-15	5.65705e-19	4.0041e-16	1.28323e-16	16	3.92714e-15	1.21511e-14	1.14076e-14	1.99127e-15	8.74269e-16	6.73811e-18	4.47637e-16	4.67647e-15	1.54985e-18	2.61179e-15	1.18196e-18	7.67104e-15
	17	2.90172e-16	7.61427e-16	3.94278e-15	5.85667e-16	1.36813e-15	4.69636e-15		17	2.21055e-16	2.64523e-17	1.26821e-17	1.95315e-18	1.47325e-15	5.63924e-18	17	1.75712e-18	2.80692e-15	1.19634e-18	NaN	2.35835e-16	17	3.59726e-15	1.52611e-14	1.02656e-14	1.34314e-15	7.38312e-16	6.63965e-18	1.69758e-15	4.11746e-15	1.14424e-17	3.90405e-15	6.03777e-18	6.36478e-15
	18	2.81532e-16	8.06994e-16	3.44302e-15	5.3546e-16	1.46862e-15	3.89878e-15		18	2.56714e-16	2.88835e-17	4.15985e-17	8.02967e-19	1.35671e-15	4.48195e-18	18	5.74607e-19	3.00438e-15	1.19567e-18	NaN	2.21827e-16	18	1.01214e-15	1.29758e-14	1.92441e-15	1.60649e-15	6.93052e-16	1.40275e-18	3.02348e-15	3.8807e-15	1.15522e-17	5.72634e-15	NaN	7.01786e-15
	19	3.8817e-16	6.92875e-16	2.94656e-15	6.99098e-16	1.4054e-15	4.10824e-15		19	4.37615e-16	4.20549e-17	6.80947e-17	1.22682e-18	1.77477e-15	5.26093e-18	19	4.31035e-18	3.19983e-15	8.30047e-18	2.96837e-18	2.48968e-16	19	9.66586e-16	1.32924e-14	2.15435e-15	1.96021e-15	9.15916e-16	1.12293e-17	3.19492e-15	4.00107e-15	2.23921e-17	NaN	NaN	NaN

## Sheet: Fig1m
Fig1m
	Mechanical power (J/s)
	12.5 nM	25 nM	50 nM
	1.48159e-15	5.30506e-15	1.84711e-14
	4.21064e-17	5.66081e-15	1.60088e-14
	3.60572e-16	3.31663e-15	2.34174e-14
	1.92206e-17	2.7938e-15	8.77431e-15
	1.77477e-15	9.28686e-16	3.98157e-14
	9.46392e-16		7.17488e-15
			1.34702e-14
			1.01558e-14
			7.80633e-15
			1.06e-14
			1.07324e-14

## Sheet: Fig1n
Fig1n
	12.5 nM			25 nM			50 nM
	ATP consumption rate (J/s/m^3)	Mechanical power (J/s)		ATP consumption rate (J/s/m^3)	Mechanical power (J/s)		ATP consumption rate (J/s/m^3)	Mechanical power (J/s)
	15.4712	1.48e-15		24.1465	5.30506e-15		25.4042	3.92714e-15
	11.2731	4.21064e-17		39.298	5.66081e-15		73.1768	1.84711e-14
	14.882	3.60572e-16		42.07	3.31663e-15		73.5152	1.60088e-14
	8.48563	1.92206e-17		39.8487	2.7938e-15		17.4825	2.50518e-15
	14.203	1.77477e-15		30.4313	9.28686e-16		81.5278	2.34174e-14
							53.4928	8.77431e-15
							30.2027	3.98157e-14
	mean			std			62.1915	7.17488e-15
	ATP consumption rate (J/s/m^3)	Mechanical power (J/s)		ATP consumption rate (J/s/m^3)	Mechanical power (J/s)		30.7662	1.34702e-14
	12.863	7.36e-16		2.62158	7.44467e-16		49.9322	1.01558e-14
	35.1589	3.601e-15		6.78988	1.73322e-15		25.6433	7.80633e-15
	51.8112	1.51271e-14		17.6989	9.12006e-15		57.61	1.06e-14
							31.8652	1.07324e-14

## Sheet: Fig2f
Fig2f																					Individual data										Individual data								Individual data								Individual data
		Mechanical power (J/s)				std						Strain				std					fascin										fimbrin								actinin								w/o crosslinker
	Time (min)	w/o crosslinker	fascin	fimbrin	actinin	w/o crosslinker	fascin	fimbrin	actinin		Time (min)	w/o crosslinker	fascin	fimbrin	actinin	w/o crosslinker	fascin	fimbrin	actinin		Time (min)	Mechanical power (J/s)									Time (min)	Mechanical power (J/s)							Time (min)	Mechanical power (J/s)							Time (min)	Mechanical power (J/s)
	0	9.92589e-15	1.16165e-14	1.05067e-15	1.11991e-14	1.043e-14	9.66062e-15	9.37197e-16	9.22967e-15		0	0	0	0	0	0	0	0	0		0	1.22163e-14	1.19417e-14	6.35014e-15	4.18502e-15	3.17198e-15	1.40271e-14	7.59316e-15	3.34467e-14		0	4.75244e-16	1.92017e-15	5.72672e-16	1.90378e-17	8.60634e-16	2.45626e-15		0	7.44159e-15	5.7143e-15	1.72505e-14	5.2553e-15	4.18919e-15	2.73436e-14		0	3.89585e-15	1.249e-14
	1	8.34585e-15	1.03203e-14	7.69235e-16	1.32097e-14	8.18471e-15	9.64579e-15	7.5661e-16	9.02376e-15		1	0.105482	0.118769	0.0112741	0.0880361	0.0154306	0.0144624	0.00627479	0.0114404		1	1.13414e-14	1.00564e-14	5.18325e-15	3.41518e-15	3.06136e-15	1.11024e-14	5.69084e-15	3.27116e-14		1	3.17486e-16	1.241e-15	3.84537e-16	2.33069e-17	5.78042e-16	2.07104e-15		1	2.0933e-14	7.15226e-15	1.77969e-14	5.56021e-15	3.17796e-15	2.4638e-14		1	2.87603e-15	1.06143e-14
	2	9.06124e-15	1.00069e-14	3.39017e-16	1.39498e-14	7.17453e-15	9.36853e-15	5.5213e-16	1.06083e-14		2	0.188291	0.20315	0.0199815	0.177586	0.0253368	0.0159602	0.0112054	0.0246957		2	1.19183e-14	1.2274e-14	3.61047e-15	2.68943e-15	3.14698e-15	7.63295e-15	7.51093e-15	3.12721e-14		2	1.11435e-17	2.64735e-16	2.14124e-16	2.51764e-17	7.25902e-17	1.44633e-15		2	2.26969e-14	8.44661e-15	1.78442e-14	4.66351e-15	1.75395e-15	2.82935e-14		2	1.66626e-15	1.26913e-14
	3	8.72284e-15	9.57369e-15	2.1098e-16	1.51402e-14	5.83751e-15	9.44348e-15	2.53471e-16	1.22517e-14		3	0.279909	0.286093	0.0249265	0.261284	0.0448372	0.0206217	0.0162423	0.0428988		3	1.06534e-14	1.19573e-14	4.29366e-15	2.21954e-15	3.66649e-15	3.16473e-15	9.62543e-15	3.1009e-14		3	4.62544e-17	1.39131e-16	2.65948e-16	2.02942e-17	9.69096e-17	6.97341e-16		3	2.39966e-14	8.38988e-15	1.74862e-14	5.15071e-15	2.00452e-15	3.38131e-14		3	2.78938e-15	1.56053e-14
	4	8.12038e-15	8.26945e-15	2.26259e-16	1.24737e-14	5.27662e-15	8.42499e-15	1.83322e-16	1.15955e-14		4	0.388241	0.371792	0.028709	0.346777	0.0626036	0.041779	0.0187596	0.0629596		4	9.90482e-15	1.22761e-14	3.29701e-15	1.4297e-15	2.44578e-15	1.52677e-15	8.92795e-15	2.63475e-14		4	5.02565e-16	1.02963e-16	2.98371e-16	2.53827e-17	9.03573e-17	3.37915e-16		4	1.01819e-14	6.6591e-15	1.63115e-14	5.78484e-15	1.92554e-15	3.39792e-14		4	2.8449e-15	1.49931e-14
	5	7.01826e-15	8.02865e-15	1.91403e-16	1.3403e-14	5.51892e-15	7.9644e-15	1.58155e-16	1.21862e-14		5	0.501981	0.44874	0.0325228	0.421723	0.0924831	0.0682573	0.0200315	0.0768441		5	9.53028e-15	1.21338e-14	3.84742e-15	1.5069e-15	2.27734e-15	1.8914e-15	7.86324e-15	2.51788e-14		5	4.10478e-16	9.32215e-17	1.29991e-16	4.29842e-17	9.86177e-17	3.73125e-16		5	1.11716e-14	5.66237e-15	1.70702e-14	7.88906e-15	2.52082e-15	3.61042e-14		5	1.97615e-15	1.7176e-14
	6	6.08328e-15	6.86052e-15	2.4774e-16	1.365e-14	5.55205e-15	6.7364e-15	3.35817e-16	1.22735e-14		6	0.610723	0.53205	0.0363185	0.502331	0.126716	0.0912283	0.0219813	0.0884411		6	9.28471e-15	1.32847e-14	3.52291e-15	1.21296e-15	9.79429e-16	7.71793e-16	6.49014e-15	1.93375e-14		6	3.74548e-16	7.14534e-17	6.17335e-17	4.10288e-17	5.55522e-17	8.82124e-16		6	1.04033e-14	6.79059e-15	1.60959e-14	8.52941e-15	2.98555e-15	3.70951e-14		6	1.93071e-15	1.84711e-14
	7	5.87116e-15	6.65413e-15	3.21886e-16	1.37958e-14	6.05933e-15	5.68795e-15	6.34713e-16	1.19176e-14		7	0.715672	0.602123	0.0428953	0.582124	0.159219	0.120244	0.0314426	0.101796		7	8.91763e-15	1.36465e-14	4.93826e-15	2.16297e-15	1.4642e-15	1.41234e-15	4.52868e-15	1.61625e-14		7	7.60252e-17	1.10792e-16	4.44013e-17	1.66687e-17	6.75412e-17	1.61589e-15		7	1.20222e-14	6.51494e-15	1.55684e-14	7.68508e-15	4.30835e-15	3.66759e-14		7	2.4865e-15	1.83405e-14
	8	5.8531e-15	5.51912e-15	1.37468e-16	1.36801e-14	5.78181e-15	4.46192e-15	2.13922e-16	1.27111e-14		8	0.814977	0.675515	0.0539984	0.668462	0.186295	0.128995	0.0517849	0.106186		8	6.98426e-15	1.28597e-14	4.95576e-15	2.72638e-15	1.44946e-15	7.20016e-16	3.37031e-15	1.10871e-14		8	5.37799e-17	8.46105e-17	4.66312e-17	2.77497e-17	3.96458e-17	5.72389e-16		8	1.22973e-14	6.9374e-15	1.27311e-14	7.70487e-15	3.73149e-15	3.86783e-14		8	1.91726e-15	1.77298e-14
	9	6.41284e-15	5.25305e-15	1.75237e-16	1.3873e-14	5.6805e-15	4.33119e-15	3.48532e-16	1.31707e-14		9	0.917583	0.741938	0.0604668	0.747948	0.208179	0.135755	0.0619074	0.114498		9	5.47022e-15	1.23962e-14	3.93246e-15	2.07266e-15	1.25666e-15	2.13892e-15	3.27507e-15	1.14822e-14		9	1.50872e-17	6.82639e-17	2.36602e-17	2.18595e-17	3.69251e-17	8.85625e-16		9	1.28953e-14	6.27382e-15	1.06698e-14	1.05442e-14	3.0812e-15	3.97734e-14		9	1.68688e-15	1.72928e-14
	10	5.18618e-15	5.87978e-15	2.37912e-16	1.29518e-14	4.56645e-15	6.7093e-15	4.35471e-16	1.13831e-14		10	1.02388	0.806037	0.0652107	0.829635	0.234428	0.13944	0.0687382	0.129972		10	5.05469e-15	1.26298e-14	2.77399e-15	7.42869e-16	6.88513e-16	2.52505e-15	3.07725e-15	1.95461e-14		10	1.28622e-16	6.46996e-17	3.08381e-17	4.90037e-17	3.05762e-17	1.12373e-15		10	1.20857e-14	6.51886e-15	8.76069e-15	1.27912e-14	2.64813e-15	3.4906e-14		10	1.63315e-15	1.44031e-14
	11	4.80954e-15	6.16647e-15	2.6066e-16	1.06877e-14	4.02571e-15	7.45028e-15	4.30049e-16	7.25705e-15		11	1.123	0.859248	0.0692941	0.909719	0.258188	0.146773	0.0734514	0.151672		11	5.33816e-15	1.18596e-14	3.03542e-15	4.86598e-16	9.03155e-16	2.45038e-15	2.92513e-15	2.23333e-14		11	1.45795e-16	6.72441e-17	3.88866e-17	8.3028e-17	9.34636e-17	1.13554e-15		11	1.05192e-14	4.45308e-15	9.88886e-15	1.38319e-14	2.57588e-15	2.28573e-14		11	1.68336e-15	1.28719e-14
	12	3.72394e-15	5.49794e-15	2.02724e-16	8.14285e-15	2.80945e-15	7.20737e-15	2.89963e-16	4.16929e-15		12	1.21854	0.910565	0.0741544	0.98495	0.280779	0.155027	0.0779802	0.16779		12	4.3248e-15	8.95732e-15	2.97159e-15	7.44446e-16	6.91608e-16	2.07368e-15	2.13418e-15	2.20859e-14		12	1.15288e-16	7.52369e-17	4.0814e-17	7.5507e-17	1.17805e-16	7.91694e-16		12	1.02992e-14	3.29392e-15	9.02785e-15	1.13041e-14	2.61524e-15	1.23168e-14		12	2.06924e-15	9.24463e-15
	13	3.92895e-15	4.3261e-15	3.17311e-16	6.87793e-15	3.72004e-15	5.38295e-15	6.2184e-16	3.43721e-15		13	1.30379	0.95603	0.078004	1.04974	0.307762	0.165055	0.0800377	0.176213		13	2.75916e-15	7.93157e-15	2.82964e-15	1.07463e-15	4.95099e-16	1.40739e-15	1.75379e-15	1.63575e-14		13	1.47921e-17	2.89406e-17	6.1642e-17	1.08942e-16	1.0534e-16	1.58421e-15		13	8.52697e-15	2.77333e-15	8.39602e-15	1.10596e-14	2.56774e-15	7.9439e-15		13	2.09506e-15	1.1251e-14
	14	4.35293e-15	4.30461e-15	1.40409e-16	5.99831e-15	4.19351e-15	4.8176e-15	2.39702e-16	3.83227e-15		14	1.38112	0.994162	0.0870188	1.11127	0.331549	0.175626	0.0935513	0.1837		14	3.15338e-15	9.76282e-15	3.44692e-15	7.84976e-16	4.13593e-16	1.40311e-15	1.77297e-15	1.36991e-14		14	3.7538e-17	3.99091e-17	2.79656e-17	2.85384e-17	8.04045e-17	6.28101e-16		14	9.37016e-15	2.80848e-15	7.19485e-15	1.12441e-14	1.98047e-15	3.39178e-15		14	2.75264e-15	1.00833e-14
	15	4.19325e-15	3.96313e-15	1.91358e-16	6.47123e-15	5.21669e-15	4.67076e-15	3.54672e-16	4.31404e-15		15	1.45707	1.03209	0.0906162	1.17173	0.360267	0.18565	0.0970186	0.19649		15	3.16301e-15	1.01404e-14	2.64551e-15	7.49008e-16	4.3536e-16	6.19156e-16	1.49628e-15	1.24563e-14		15	3.99844e-17	4.39086e-17	3.00831e-17	2.47618e-17	9.59459e-17	9.13465e-16		15	8.54905e-15	2.83953e-15	6.62771e-15	1.39695e-14	2.83376e-15	4.00786e-15		15	3.76098e-15	1.34746e-14
	16	3.81398e-15	3.47014e-15	1.42302e-16	6.91158e-15	4.38088e-15	3.82797e-15	2.51003e-16	5.09669e-15		16	1.52642	1.06551	0.0946465	1.23809	0.383556	0.197164	0.101951	0.207695		16	3.18683e-15	5.22469e-15	4.02231e-15	4.90454e-16	4.65526e-16	1.09971e-15	1.36596e-15	1.19056e-14		16	2.38212e-17	7.5677e-17	1.80459e-17	3.96029e-17	4.36569e-17	6.53007e-16		16	9.18158e-15	2.59663e-15	6.85622e-15	1.5953e-14	3.07386e-15	3.80818e-15		16	3.92714e-15	1.21511e-14
	17	3.94278e-15	3.17059e-15	1.44989e-16	6.84206e-15	4.69636e-15	3.68362e-15	2.66599e-16	6.39618e-15		17	1.59305	1.09731	0.0981072	1.30493	0.404937	0.209365	0.105318	0.217788		17	3.58697e-15	4.57844e-15	2.65393e-15	4.1994e-16	4.26862e-16	8.97697e-16	1.32912e-15	1.14718e-14		17	1.28975e-17	4.42692e-17	2.59234e-17	4.33822e-17	5.51385e-17	6.88321e-16		17	1.01665e-14	2.6163e-15	2.61318e-15	1.84623e-14	2.68248e-15	4.5116e-15		17	3.59726e-15	1.52611e-14
	18	3.44302e-15	3.44414e-15	1.76753e-16	6.25066e-15	3.89878e-15	4.75384e-15	2.25443e-16	7.09641e-15		18	1.65197	1.12818	0.102294	1.37342	0.421789	0.217078	0.110539	0.229511		18	4.01987e-15	3.51694e-15	2.19938e-15	4.4819e-16	4.1116e-16	9.81734e-16	1.25084e-15	1.4725e-14		18	3.46066e-16	3.88394e-17	2.02151e-17	4.48758e-17	4.88309e-17	5.61688e-16		18	1.12419e-14	3.10984e-15	7.7937e-16	1.84927e-14	1.77714e-15	2.10299e-15		18	1.01214e-15	1.29758e-14
	19	2.94656e-15	3.5338e-15	2.60869e-16	6.36181e-15	4.10824e-15	5.4958e-15	3.41785e-16	7.70309e-15		19	1.73282	1.15902	0.108171	1.43351	0.464311	0.226002	0.118959	0.244546		19	4.01353e-15	3.16536e-15	1.63059e-15	3.31882e-16	3.7455e-16	9.28329e-16	1.08544e-15	1.67407e-14		19	6.00971e-16	5.00446e-17	3.23186e-17	3.15838e-17	6.10133e-17	7.8928e-16		19	1.29721e-14	3.23651e-15	1.20634e-15	1.88802e-14	1.67838e-15	1.97305e-16		19	9.66586e-16	1.32924e-14
											20	1.8054	1.18776	0.116924	1.4867	0.510158	0.234611	0.133649	0.260243
																					Individual data										Individual data								Individual data								Individual data
																					fascin										fimbrin								actinin								w/o crosslinker
																					Time (min)	Strain									Time (min)	Strain							Time (min)	Strain							Time (min)
																					0	0	0	0	0	0	0	0	0		0	0	0	0	0	0	0		0	0	0	0	0	0	0		0	0	0
																					1	0.107724	0.10812	0.115599	0.140039	0.110498	0.108639	0.143059	0.116476		1	0.0100062	0.012295	0.0111768	0.00178455	0.0109088	0.0214732		1	0.0731749	0.0974979	0.104482	0.0813048	0.0889552	0.0828015		1	0.110788	0.100402
																					2	0.200407	0.178982	0.205007	0.224871	0.199627	0.184578	0.220087	0.211637		2	0.0173923	0.0212739	0.0194733	0.00371866	0.019231	0.0387997		2	0.156162	0.207832	0.201303	0.188988	0.152652	0.158576		2	0.205695	0.173871
																					3	0.291482	0.26854	0.266307	0.289095	0.288922	0.259679	0.321123	0.303596		3	0.0197716	0.0236136	0.0239101	0.00576249	0.0214069	0.0550941		3	0.242726	0.315722	0.287242	0.286079	0.197324	0.23861		3	0.324643	0.252462
																					4	0.376583	0.356912	0.351966	0.355395	0.385093	0.30656	0.452962	0.388863		4	0.0225618	0.0253553	0.0288171	0.00761288	0.0239444	0.0639626		4	0.33147	0.423168	0.373252	0.382094	0.23923	0.331446		4	0.438079	0.333414
																					5	0.450529	0.43111	0.420918	0.409792	0.456577	0.349945	0.586139	0.484907		5	0.0277721	0.0271401	0.0340819	0.00993118	0.0262391	0.0699722		5	0.408443	0.506521	0.449342	0.457894	0.280134	0.428001		5	0.52865	0.400044
																					6	0.533058	0.513063	0.510972	0.468961	0.53309	0.395588	0.708409	0.593261		6	0.0322213	0.0288646	0.036797	0.0134845	0.0283008	0.0782428		6	0.489664	0.580431	0.544646	0.54351	0.332282	0.52345		6	0.624983	0.473894
																					7	0.609244	0.588616	0.590244	0.523984	0.564033	0.419049	0.829239	0.692572		7	0.0363795	0.0303703	0.0386593	0.0168143	0.0299739	0.105175		7	0.56282	0.661524	0.633047	0.623997	0.385053	0.626303		7	0.707032	0.523144
																					8	0.678527	0.672415	0.686347	0.61183	0.617427	0.460754	0.908126	0.768691		8	0.0420848	0.0321254	0.040297	0.019104	0.0319869	0.158393		8	0.65245	0.750276	0.715527	0.699492	0.462543	0.730485		8	0.793487	0.573236
																					9	0.742153	0.755973	0.775313	0.720115	0.66207	0.492348	0.972635	0.814893		9	0.0457504	0.0337461	0.0419999	0.0220528	0.0335268	0.185725		9	0.731067	0.849094	0.786487	0.763692	0.530852	0.826494		9	0.889884	0.641366
																					10	0.789525	0.835103	0.870573	0.820622	0.699378	0.546128	1.02685	0.860119		10	0.0484695	0.0353179	0.0433602	0.024422	0.0351735	0.204521		10	0.814112	0.954315	0.85796	0.840246	0.587071	0.924107		10	0.990689	0.735028
																					11	0.842583	0.914348	0.938763	0.861931	0.720504	0.592685	1.07345	0.92972		11	0.0513479	0.0367368	0.0449007	0.0276503	0.0368082	0.218321		11	0.898266	1.05921	0.925295	0.918894	0.629622	1.02703		11	1.12884	0.830608
																					12	0.898122	0.984848	1.01429	0.886772	0.75273	0.633903	1.11582	0.998029		12	0.0543896	0.0381683	0.0466299	0.0337956	0.0393027	0.232641		12	0.974612	1.14906	1.00064	1.00764	0.671497	1.10625		12	1.27978	0.936144
																					13	0.932318	1.04588	1.07403	0.921625	0.775679	0.671618	1.15782	1.06927		13	0.057487	0.0395843	0.0483698	0.0393038	0.0424972	0.240782		13	1.03946	1.20702	1.0976	1.08404	0.710788	1.15955		13	1.42893	1.01619
																					14	0.955994	1.09342	1.12497	0.969022	0.79495	0.695227	1.19796	1.12175		14	0.0600817	0.0409038	0.0504707	0.0478476	0.045279	0.27753		14	1.09463	1.26478	1.18251	1.16526	0.753786	1.20667		14	1.44724	1.0922
																					15	0.985366	1.15059	1.18718	0.99818	0.81251	0.725813	1.23317	1.16391		15	0.0630369	0.0422868	0.0520247	0.0505564	0.0476294	0.288163		15	1.14654	1.32747	1.27363	1.23431	0.789338	1.25907		15	1.46983	1.16989
																					16	1.02133	1.21205	1.23477	1.03059	0.829824	0.737211	1.26025	1.19805		16	0.0657819	0.043555	0.0534084	0.0529829	0.0499226	0.302228		16	1.19772	1.3938	1.35057	1.3423	0.836306	1.30784		16	1.48571	1.22217
																					17	1.04277	1.2478	1.31697	1.05244	0.846378	0.758008	1.2873	1.22679		17	0.0683751	0.0451136	0.0548013	0.0560991	0.0517261	0.312528		17	1.25353	1.44429	1.45465	1.42592	0.887146	1.36407		17	1.48805	1.31543
																					18	1.07457	1.28636	1.37847	1.06896	0.868776	0.782491	1.30679	1.25901		18	0.0708217	0.0463722	0.0566048	0.0590519	0.0535739	0.327339		18	1.31007	1.49936	1.52244	1.53002	0.935364	1.44329		18	1.49049	1.40121
																					19	1.11213	1.31858	1.43362	1.08577	0.890331	0.801484	1.32821	1.30206		19	0.0757373	0.0478179	0.0581071	0.0618779	0.0552219	0.350264		19	1.38068	1.56252	1.57723	1.62603	0.96575	1.48884		19	NaN	1.53609
																					20	1.15199	1.35249	1.46966	1.10025	0.907341	0.817088	1.34919	1.35408		20	0.0820427	0.0492754	0.0596689	0.0648296	0.0569115	0.388814		20	1.44852	1.61729	1.63131	1.73157	0.997626	1.49389		20	NaN	NaN
																																													s
[truncated: 10 more columns]

## Sheet: Fig2g
Fig2h
	Max mechanical power (J/s)
	w/o crosslinker	fascin	fimbrin	actinin
	1.84711e-14	1.22422e-14	6.77911e-16	2.39966e-14
	1.60088e-14	1.37537e-14	1.94622e-15	8.44661e-15
	2.34174e-14	6.37907e-15	5.83041e-16	1.78442e-14
	8.77431e-15	4.1936e-15	1.12424e-16	1.88802e-14
	3.98157e-14	3.67031e-15	1.85965e-15	4.30835e-15
	7.17488e-15	1.41193e-14	8.80257e-16	3.97734e-14
	1.34702e-14	9.63514e-15	2.56266e-15	7.64504e-15
	1.01558e-14	3.35594e-14		1.38778e-14
	7.80633e-15
	1.06e-14
	1.07324e-14

[truncated: 21 more sheets: Fig2h, Fig2i, Fig3f, Fig3g, Fig3h, Fig3i, Fig4b, SuppFig1, SuppFig2, SuppFig3, SuppFig4, SuppFig5, SuppFig6, SuppFig7, SuppFig8, SuppFig9, SuppFig10, SuppFig11, SuppFig12, SuppFig13 …]
